# Supplementary material for: Religious leaders’ perceptions of the identification and referral of people with mental health problems in a Peruvian city
Source: PLoS One. 2024 Mar 7;19(3):e0300023. doi: 10.1371/journal.pone.0300023 (PMC10919717; doi:10.1371/journal.pone.0300023)
Supplement: S1 Data — (XLSX) [file pone.0300023.s001.xlsx]

## Sheet: DATA BASE
ID ENCUESTA	RELIGIÓN	SEXO	EDAD	PAÍS DE NACIMIENTO	INSTRUCCIÓN	ESTUDIOS TEOLOGÍA	AÑOS ESTUDIO	DONDE	AÑOS DE LIDERAZGO	En su calidad de líder religioso, ¿alguien le ha pedido ayuda por problemas de salud mental en la última semana?	En su calidad de líder religioso, ¿alguien le ha pedido ayuda por problemas de salud mental en el último mes?	¿En qué momento suelen acercarse a pedirle ayuda sobre problemas de salud mental? (por favor, solo marque una alternativa, la más común)	¿Sabe a qué establecimiento de salud de Chimbote, puede enviar a una persona con problemas de salud mental?	Si -> A donde?	¿Alguna vez, durante su estancia en Chimbote, ha aconsejado a una persona con problemas de salud mental ir a un establecimiento de salud?	¿Ha recibido alguna capacitación brindada por algún personal de salud para sospechar si una persona tiene depresión?	¿Ha recibido alguna capacitación brindada por el personal de salud para sospechar problemas de consumo de drogas y alcohol?	¿Ha recibido alguna capacitación brindada por el personal de salud para sospechar problemas de esquizofrenia o psicosis (alucinaciones)?	¿Le gustaría recibir capacitaciones brindadas por el personal de salud para el reconocimiento de depresión?	¿Le gustaría recibir capacitaciones brindadas por el personal de salud para el reconocimiento de problemas de consumo de drogas y alcohol?	¿Le gustaría recibir capacitaciones brindadas por el personal de salud para el reconocimiento de esquizofrenia o psicosis (alucinaciones)?	Qué tan de acuerdo se siente con la siguiente afirmación: “Si alguno de sus feligreses tiene un problema de salud mental, ¿lo enviaría a un establecimiento de salud?”	Si usted contestó la opción de “muy en desacuerdo” o “desacuerdo” en la pregunta anterior, por favor mencione cuál es el motivo:	Caso 1 (Pedro): En su opinión, ¿Qué sucede con Pedro?	En su opinión, ¿Qué tipo de problema está experimentando Pedro?	¿Qué tan grave considera que es el problema?	Si Pedro se aproxima a usted para pedir ayuda, usted….	Caso 2: María: En su opinión, ¿Qué sucede con María?	En su opinión, ¿Qué es lo que está experimentando María?	¿Qué tan grave considera que es el problema?	Si María se aproxima a usted para pedir ayuda, usted….	Caso 3: Juan: En su opinión, ¿Qué sucede con Juan?	En su opinión, ¿Qué es lo que está experimentando Juan?	¿Qué tan grave considera que es el problema?	Si Juan se aproxima a usted para pedir ayuda, usted….	Caso 4: Ana: En su opinión, ¿Qué sucede con Ana?	En su opinión, ¿Qué es lo que está experimentando Ana?	¿Qué tan grave considera que es el problema?	Si Ana se aproxima a usted para pedir ayuda, usted….
1	0	0	35	PERÚ	3	1	8	UNIVERSIDAD	2	1	1	2	0		0	1	1	0	1	1	1	4		1	5	5	3	1	2	3	2	1	1	4	2	1	2	4	2
2	1	0	51	PERÚ	1	0			18	0	0	4	0		1	0	0	0	1	1	1	3		2			2	2			1	2			1	2			1
3	0	0	51	PERÚ	3	1	7	UNIVERSIDAD	19	1	1	0	1	maternidad	1	0	0	0	1	1	1	4		1	5	5	3	1	2	5	2	1	1	5	2	1	3	5	2
4	0	0	39	PERÚ	3	1	6	UNIVERSIDAD	11	1	1	1	0		0	1	1	0	1	1	1	4		1	5	4	3	1	4	4	2	1	1	4	2	1	2	3	2
5	0	0	40	PERÚ	3	1	8	UNIVERSIDAD	9	1	1	0	1	santa	1	1	1	1	1	1	1	4		1	5	4	3	1	2	3	2	1	1	3	2	1	3	4	2
6	1	0	65	PERÚ	2	1	3	INSTITUTO	22	0	1	4	1	hospital	1	0	0	0	1	1	1	1	vienen a tratarse	2			2	2			1	2			1	2			1
7	1	0	58	PERÚ	2	0			2	1	1	4	0		0	0	0	0	1	1	1	1		1	5	3	3	1	2	2	2	1	1	4	2	1	2	2	2
8	1	0	60	PERÚ	2	1	5	UNIVERSIDAD	5	1	1	0	0		0	1	1	1	1	1	1	1	se puede tratar mediante la palabra, que tiene lacapacidad desanar	2			2	1	2	4	1	1	1	4	1	1	2	4	1
9	1	0	63	PERÚ	2	0			20	1	1	0	0		1	0	0	0	0	0	0	2		2			2	2			1	2			1	2			1
10	1	0	33	BRASIL	2	0			15	1	1	4	1	hospital lacaleta	1	0	0	0	0	0	0	3		2			2	2			1	2			1	2			1
11	1	0	58	PERÚ	2	1	4	SEMINARIO	2	1	1	3	0		0	0	0	0	1	1	1	4		2			3	2			2	2			2	2			2
12	3	0	45	PERÚ	2	0			9	1	1	4	1	Casa de la mujer y casa de la juventúd	0	0	0	0	1	1	1	4		1	5	3	3	1	2	3	2	1	1	3	2	1	3	3	2
13	1	0	60	PERÚ	3	1	6	INSTITUTO	20	0	1	2	1	hospital La caleta, Essalud	1	1	1	1	1	1	1	3		1	5	5	3	1	2	4	2	1	1	5	2	1	3	4	2
14	0	0	38	POLONIA	3	1	7	UNIVERSIDAD	12	1	1	4	0		1	1	1	1	1	1	1	4		2			3	1	4	3	2	1	1	4	2	1	3	5	2
15	0	0	58	PERÚ	3	1	8	UNIVERSIDAD	29	1	1	0	1	hospital la caleta	1	1	1	1	1	1	1	4		1	5	3	3	1	2	4	2	1	1	2	2	1	4	4	2
16	1	0	49	PERÚ	3	1	6 MESES	SEMINARIO	7	0	0	0	1	hospital lacaleta, regional	1	0	0	0	1	1	1	3		1	5	5	3	1	2	5	2	1	1	5	2	1	3	5	2
17	1	1	84	PERÚ	0	0			57	1	1	0	1	hospital	1	0	0	0	1	1	1	3		1	5	3	3	1	4	4	2	1	1	4	2	1	6	4	2
18	0	0	44	ESPAÑA	3	1	8	UNIVERSIDAD	20	0	1	2	0		1	1	1	1	1	1	1	4		1	5	5	3	1	2	3	2	1	1	5	2	1	3	5	2
19	3	0	80	PERÚ	0	0			30	0	0	0	1	hospital la caleta,regional	1	0	1	0	1	1	1	3		1	5	4	3	1	2	5	2	1	1	5	2	1	3	5	2
20	1	0	63	PERÚ	3	1	6	SEMINARIO	26	0	1	2	0	0	1	1	1	1	1	1	1	4		1	5	3	3	1	2	4	2	1	1	5	2	1	2	4	2
21	0	0	45	PERÚ	2	1	4	SEMINARIO	14	0	0	4	1	san luis	0	0	0	0	1	1	1	3		2			3	1	2	3	2	1	1	4	2	1	2	4	2
22	2	0	46	PERÚ	2	0			1	0	1	2	0		1	0	0	0	1	1	1	4		1	5	5	3	2			1	1	1	3	2	1	2	4	2
23	2	0	48	PERÚ	2	1	25 DÍAS	SEMINARIO	1	0	0	4	0		0	0	0	0	1	1	1	4		1	5	4	3	1	2	3	2	1	1	4	2	1	2	4	2
24	1	0	38	PERÚ	1	0			20	1	1	4	0		0	0	0	0	1	1	1	3		1	5	4	3	1	2	4	2	1	1	4	2	1	3	4	2
25	1	0	75	PERÚ	1	0			15	1	1	0	0		0	0	0	0	1	1	1	1	Porque con una oración de fe podría sanarse sin la necesidad de mandarlo a los médicos	2			2	2			1	2			1	2			1
26	1	0	42	COREA	3	0			5	0	0	2	0		0	0	0	0	1	1	1	0	trata con la palabra	1	5	5	3	1	2	4	2	1	1	5	2	1	3	4	2
27	3	0	42	PERÚ	3	0			7	0	0	0	1	hospital la caleta	1	0	0	0	1	1	1	4		1	5	5	3	1	2	4	2	1	1	4	2	1	6	4	2
28	1	1	72	PERÚ	1	0			13	0	0	0	1	hospitales	1	0	0	0	1	1	1	3		1	5	4	3	1	2	5	2	1	1	4	2	1	4	4	2
29	1	0	46	PERÚ	3	1	3	INSTITUTO	3	0	0	0	0		0	0	0	0	1	1	1	4		1	5	5	3	2			2	1	1	5	2	2			1
30	1	0	51	PERÚ	3	1	4	SEMINARIO	19	1	1	0	0		1	1	1	1	1	1	1	3		1	5	4	3	1	2	4	2	1	1	4	2	1	3	4	2
31	1	0	46	PERÚ	2	1	3	SEMINARIO	8	0	0	4	0		0	1	1	1	1	1	1	3		2			3	1	2	3	2	1	1	4	2	1	4	2	2
32	2	0	39	PERÚ	3	0			5	0	0	2	0		1	0	0	0	1	1	1	4		1	5	5	3	1	2	3	2	1	1	4	2	1	3	5	2
33	2	0	57	PERÚ	2	0			5	0	0	2	0		1	0	0	0	1	1	1	4		1	5	4	3	1	2	5	2	1	1	4	2	1	3	4	2
34	2	0	59	PERÚ	2	0			5	0	0	4	0		1	0	0	0	1	1	1	4		1	5	5	3	1	2	4	2	1	1	5	2	1	3	4	2
35	2	0	50	PERÚ	2	0			5	0	0	4	1	policlinico la primavera	1	0	0	0	1	1	1	3		1	5	3	3	1	2	3	2	1	1	3	2	1	4	3	2
36	1	0	48	PERÚ	2	0			4	0	0	0	0		0	0	0	0	1	1	1	3		1	5	4	3	1	6	3	2	1	1	4	2	1	4	3	2
37	1	1	49	PERÚ	1	0			9	0	0	4	0		0	0	0	0	1	1	1	3		1	5	4	3	2			2	1	1	3	2	1	3	5	2
38	1	0	54	PERÚ	2	1	3	SEMINARIO	30	1	1	4	0		0	0	0	0	1	1	1	3		1	5	4	3	1	2	2	2	1	1	4	2	1	3	4	2
39	1	0	55	PERÚ	2	0			12	0	0	0	1	postas, hospitales	1	1	1	1	1	1	1	4		1	5	4	3	1	2	4	2	1	1	4	2	1	2	4	2
40	1	1	48	PERÚ	1	0			1	1	1	4	0		0	0	0	0	1	1	1	3		2			3	2			2	2			2	2			2
41	1	0	40	PERÚ	3	0			1	0	0	4	0		1	1	1	0	1	1	1	3		1	5	4	3	1	2	4	2	1	1	4	2	1	3	4	2
42	1	1	45	PERÚ	3	1	6 MESES	SEMINARIO	10	0	0	0	1	postas, hospitales	0	1	1	1	1	1	1	4		1	5	5	3	1	2	4	2	1	1	4	2	1	3	2	2
43	1	0	71	PERÚ	1	0			18	0	0	4	0		0	0	0	0	1	1	1	3		1	5	4	3	1	2	4	2	1	1	4	2	2			2
44	1	0	40	PERÚ	1	0			2	0	0	0	0		0	1	1	1	1	1	1	2		1	5	4	2	1	3	4	3	1	1	4	3	1	1	3	2
45	1	1	74	PERÚ	1	0			32	0	0	0	1	Hospital la caleta	1	0	0	0	0	0	0	3		2			3	2			2	1	1	5	2	2			2
46	1	0	60	PERÚ	1	0			10	1	1	3	1	ESSALUD	1	0	0	0	1	1	1	4		1	5	5	3	1	2	4	2	1	1	4	2	1	2	5	2
47	1	1	68	PERÚ	2	1	3	SEMINARIO	30	0	0	4	0		1	0	0	0	1	1	1	4		1	5	5	3	2			1	1	1	4	2	1	4	5	2
48	1	0	72	PERÚ	0	0			28	0	0	4	0		0	0	0	0	1	1	1	3		1	5	3	2	1	2	4	1	1	1	4	1	1	4	3	1
49	1	0	48	PERÚ	2	1	3	SEMINARIO	25	1	1	0	0		1	0	0	0	1	1	1	3		1	5	4	3	1	2	4	2	1	1	4	2	1	3	4	2
50	1	1	30	PERÚ	3	0			13	0	1	0	0		0	1	1	0	1	1	1	3		1	5	5	3	1	2	5	3	1	1	5	3	1	3	5	3
51	1	0	29	PERÚ	3	0			8	0	0	0	0		1	0	0	0	1	1	1	4		1	5	5	3	1	2	5	2	1	1	4	2	1	3	5	2
52	1	0	44	BOLIVIA	1	1	3	INSTITUTO, SEMINARIO	3	0	0	2	0		1	0	0	0	1	1	1	3		2			3	2			1	2			1	2			1
53	1	1	75	PERU	1	0			15	0	0	4	0		0	0	0	0	1	1	1	3		1	5	5	3	1	2	5	2	1	1	4	2	1	3	5	2
54	1	1	40	PERU	3	1	4	SEMINARIO	14	1	1	0	0		0	0	0	0	1	1	1	3		1	5	5	3	1	2	4	2	1	1	4	2	1	3	5	2
55	2	0	53	PERU	3	0			3	0	0	0	0		1	0	0	0	1	1	1	4		1	5	4	3	1	2	1	2	1	1	4	2	1	3	2	2
56	2	0	56	PERU	3	0			13	0	0	4	0		1	0	0	0	1	1	1	4		1	5	4	3	1	2	4	2	1	1	4	2	1	2	4	2
57	2	0	63	PERU	2	0			5	0	1	2	1	PSICOLOGO PARTICULAR	1	0	0	0	1	1	1	4		1	5	3	3	2			2	1	1	3	2	1	2	2	2
58	2	0	28	PERU	3	0			3	1	1	4	0		0	1	1	1	1	1	1	3		1	5	4	3	1	2	4	2	1	1	4	2	1	3	4	2
59	2	0	44	PERU	3	0			1 mes	0	0	5	1	ESSALUD	0	0	0	0	1	1	1	3		1	5	4	3	1	2	3	2	1	1	3	2	1	3	5	2
60	1	0	28	PERU	2	0			8 años	0	0	0	1	HOSPITAL	0	0	0	0	0	0	0	2		1	3	3	3	1	2	3	3	2			1	1	3	5	3
61	1	1	52	PERU	2	1	3	SEMINARIO	22	1	1	0	0		1	1	1	1	1	1	1	3		1	5	4	3	1	2	3	2	1	1	4	2	1	3	4	2
62	1	0	56	PERU	2	1	2	SEMINARIO	27	1	1	4	1	HOGAR LUCHITO	0	0	0	0	1	1	1	1	LA GENTE SE SANA POR ORACION Y AYUNO	2			2	2			1	2			1	2			1
63	1	0	65	PERU	1	0			10	1	1	0	0		0	0	0	0	0	0	0	2		2			3	2			2	2			2	2			2
64	1	0	54	PERU	1	1	1	SEMINARIO	13	0	1	0	0		1	0	0	0	0	0	0	4		2			3	2			2	2			2	2			2
65	1	1	53	PERU	2	0			10	0	0	0	0		0	0	0	0	1	1	1	4		1	5	4	2	2	1			1	1	4	1	1	3	4	2
66	1	0	30	PERU	2	0			6	1	1	3	1	CASA DE LA JUVENTUD	1	1	1	1	1	1	1	3		2			2	2			2	2			2	2			2
67	1	0	45	PERU	1	0			6	1	1	0	0		0	0	0	0	1	1	1	1	ORACION POR ELLOS	3			2	1	2	4	1	2			1	2			1
68	1	0	66	PERU	2	1	1	SEMINARIO	20	0	1	0	1	HOSPITAL LA CALETA	1	0	0	0	1	1	1	3		1	5	4	3	1	5	3	2	1	1	2	2	1	3	2	2
69	1	1	62	PERU	1	0			15	1	1	0	0		0	0	0	0	1	1	1	1	LAS ENFERMEDADES MENTALES SON COSAS ESPIRITUALES	2			2	2			1	2			1	2			2
70	1	1	48	PERU	2	0			9	0	0	4	0		0	0	0	0	1	1	1	3		1	5	4	3	1	4	4	2	1	1	4	2	1	3	3	2
71	1	0	39	PERU	3	1	2	SEMINARIO	4	1	1	0	0		0	0	0	0	0	0	0	1	PRIMERO ES DIOS Y HAY QUE RECURRIR A EL	1	3	4	2	1	2	4	1	1	1	4	1	1	3	4	1
72	0	0	48	PERU	3	1	5	UNIVERSIDAD	17	0	0	4	0		1	1	1	1	1	1	1	4		1	5	5	3	1	2	5	2	1	1	5	2	1	3	5	2
73	0	0	47	PERU	3	1	4	UNIVERSIDAD	14	1	1	0	1	ESSALUD	1	1	1	1	1	1	1	4		1	5	5	3	1	2	3	2	1	1	3	2	1	3	4	2
74	1	0	65	PERU	2	0			10	1	1	3	0		0	0	0	0	1	1	1	2		2			3	2			2	2			2	2			2
75	1	0	64	PERU	1	0			30	1	1	0	0		0	0	0	0	0	0	0	1	PREFIERO AYUDARLE MEDIANTE ORACION Y AYUNO	2			2	2			1	2			1	2			1
76	1	1	31	PERU	3	0			16 años	1	1	4	1	HOSPITALES	1	0	0	0	1	0	1	3		1	3	4	3	2			1	1	1	3	2	1	3	4	2
77	2	0	42	PERU	3	0			1 año	0	1	2	0		1	1	0	0	1	1	1	4		1	5	5	3	1	2	5	2	1	1	5	2	1	2	5	2
78	2	0	25	BOLIVIA	3	0			10 meses	0	0	4	0		0	0	0	0	1	1	1	4		1	5	5	3	1	2	5	2	1	1	5	2	1	3	5	2
79	2	0	50	PERU	3	0			3 meses	0	0	2	0		1	0	0	0	1	1	1	4		1	5	5	3	1	2	5	2	1	1	5	2	1	3	5	2
80	2	0	36	PERU	3	0			4 meses	0	0	5	0		0	0	0	0	1	1	1	3		1	5	5	3	1	2	3	2	1	1	4	2	1	3	5	2
81	2	0	55	PERU	3	0			5	0	0	5	0		0	0	1	1	1	1	1	4		1	5	4	3	1	2	4	2	1	1	4	2	1	3	5	2
82	1	0	73	PERU	2	1	4	SEMINARIO	50	1	1	0	0		1	0	0	0	1	1	1	3		2			3	2			2	2			2	2			2
83	1	0	48	PERU	1	0			2	0	0	5	0		0	0	0	0	0	0	0	1	PREFIERE BUSCAR LA PORESENCIA DE DIOS	2			2	2			1	2			1	2			1
84	1	1	72	PERU	1	0			15	0	0	5	1	HOSPITAL	1	0	0	0	1	1	1	3		1	5	4	3	1	2	4	2	1	1	4	2	1	3	5	2
85	1	0	76	PERU	2	0			20	0	0	0	0		0	0	0	0	0	0	0	4		1	5	5	3	1	2	3	2	1	1	4	2	1	6	4	2
86	2	0	36	PERU	2	1	4	SEMINARIO	3 meses	0	0	5	0		0	1	0	0	1	1	1	4		2			3	1	2	5	2	1	1	5	2	1	3	5	2
87	0	0	35	PERU	3	1	7	SEMINARIO	3	0	1	0	0		1	0	0	0	1	1	1	3		1	5	4	3	1	2	3	2	1	1	4	2	1	3	4	2
88	1	1	67	PERU	0	0			4	0	0	5	0		0	0	0	0	1	1	1	3		1	5	4	3	1	6	4	2	1	1	4	2	1	6	5	2
89	1	0	28	PERU	2	1	6 MESES	SEMINARIO	6 meses	0	0	0	0		1	0	0	0	1	1	1	3		1	5	4	3	1	2	4	2	1	5	4	2	1	4	4	2
90	4	0	51	BOLIVIA	3	1	5	UNIVERSIDAD	26 años	0	0	4	1	HOSPITAL	1	1	1	1	1	1	1	4		1	5	4	3	1	2	4	2	1	1	4	2	1	3	4	2
91	1	1	36	PERU	1	0			1 año	0	0	3	0		1	0	0	0	1	1	1	3		2			3	2			2	2			2	2			2
92	1	0	51	PERU	1	1	1	SEMINARIO	1 año	0	0	4	0		1	0	0	0	1	1	1	4		1	5	3	3	2			1	2			1	2			1
93	1	0	56	PERU	1	0			4 años	1	1	4	0		0	0	0	0	0	0	0	3		2			2	2			1	2			1	2			1
94	1	0	61	PERU	3	1	3	INSTITUTO	3 años	0	1	2	1	CENTRO VICTORIA	0	0	0	0	1	1	1	3		2			3	2			2	2			2	2			2
95	1	1	76	PERU	0	0			8 años	0	1	0	0		0	0	0	0	0	0	0	3		1	5	3	3	1	2	3	2	1	1	3	2	2			1
96	1	0	34	PERU	2	0			2 años	1	1	4	0		0	0	0	0	1	1	1	3		2			3	2			2	2			2	2			2
97	1	0	33	PERU	3	0			1 año	0	0	0	0		0	1	1	1	1	1	1	3		2			2	2			1	2			1	2			1
98	2	0	42	VENEZUELA	3	1	1	SEMINARIO	8 meses	0	0	0	0		0	0	0	0	1	1	1	3		1	5	5	3	1	2	3	2	1	1	5	2	1	3	5	2
99	2	0	31	PERU	3	0			2 meses	0	1	0	1	HOSPITAL LA CALETA Y REGIONAL	1	1	1	1	1	1	1	3		1	5	4	3	1	2	3	2	1	1	3	2	1	3	4	2
100	2	0	32	PERU	3	0			2 años	0	0	4	1	POSTAS Y HOSPITALES	0	0	0	0	1	1	1	4		1	5	5	3	1	2	4	2	1	1	4	2	1	3	5	2
101	2	0	45	PERU	3	1	10	SEMINARIO	6 años	1	1	2	1	CENTRO VICTORIA	0	0	0	0	1	1	1	4		1	5	5	3	1	2	5	2	1	1	5	2	1	3	5	2
102	1	0	67	PERU	1	0			15 años	0	0	0	0		0	0	0	0	1	1	1	3		1	5	4	3	1	2	4	2	1	1	4	2	2			2
103	1	0	57	PERU	3	1	6	SEMINARIO	15 años	0	0	0	0		0	1	1	1	1	1	1	3		1	5	4	3	1	2	4	2	1	1	4	2	1	2	4	2
104	1	1	55	PERU	2	0			18 años	0	0	0	0		0	0	0	0	1	1	1	1	PRIMERO LLEVALO A LA IGLESIA,LUEGO AL MEDICO RENDIR CUENTAS A DIOS	2			2	2			1	2			1	2			1
105	1	0	42	PERU	1	0			10 años	0	0	0	0		0	0	0	0	1	1	1	3		1	5	4	3	1	2	4	2	1	1	4	2	1	2	4	2
106	1	0	27	PERU	3	0			2 años	0	0	0	0		1	1	0	0	1	1	1	4		1	5	4	3	1	1	4	2	1	1	4	2	1	2	5	2
107	4	0	53	PERU	3	1	5	UNIVERSIDAD	25	1	1	0	1	Psicólogos conocidos	1	1	1	0	1	1	1	4		1	1	3	3	1	2	4	2	1	4	4	2	1	4	4	2
108	4	0	35	PERU	3	1	5	UNIVERSIDAD	6	1	1	2	0		1	1	0	0	1	1	1	4		1	2	5	3	1	4	5	2	1	1	5	2	1	3	5	2
109	4	0	27	PERU	3	1	5	UNIVERSIDAD	3	1	1	3	0		0	1	1	1	1	1	1	4		1	5	5	3	1	2	4	2	1	1	3	2	1	3	5	2
110	4	0	56	PERU	3	1	5	UNIVERSIDAD	20	1	1	0	0		1	1	1	1	1	1	1	3		1	5	4	3	1	2	3	2	1	1	4	2	1	3	4	2
111	4	0	68	PERU	3	1	5	UNIVERSIDAD	40	1	1	2	0		0	0	0	0	0	1	1	4		1	5	5	3	1	2	3	2	1	1	5	2	1	4	5	2
112	4	0	28	PERU	3	1	5	UNIVERSIDAD	7	1	0	4	0		1	1	0	0	1	1	1	3		1	5	4	3	1	2	3	2	1	1	4	2	1	3	4	2

## Sheet: variables
SEXO	0	M = 0
	1	F = 1
RELIGIÓN	0	Católica = 0
	1	Evangélica = 1
	2	Mormón = 2
	3	T. de Jehová = 3
	4	Adventista = 4
INSTRUCCIÓN	0	P. incompleta = 0
	1	P. completa = 1
	2	Secundaria = 2
	3	Superior = 3
ESTUDIOS TEOLOGÍA	0	NO = 0
	1	SI = 1
¿En qué momento suelen acercarse a pedirle ayuda sobre problemas de salud mental? (por favor, solo marque una alternativa, la más común)	0	Despues de la ceremonia = 0
	1	Confesionario = 1
	2	En su oficina = 2
	3	En su casa = 3
	4	Otros = 4
	5	No me han consultado = 5
En su opinión, ¿Qué sucede con [caso]?	1	Tiene un problema médico o de salud mental
	2	Tiene un problema que no es de carácter médico
	3	No considero que tenga un problema
En su opinión, ¿Qué es lo que está experimentando [nombre de caso]?	1	Dependencia de alcohol
	2	Depresión
	3	Esquizofrenia o psicosis
	4	Ansiedad
	5	Problemas con drogas
	6	Ninguno de los anteriores
¿Qué tan grave considera que es el problema?	1	Nada grave
	2	Poco grave
	3	Moderadamente grave
	4	Grave
	5	Muy grave
Si [nombre del caso] se aproxima a usted para pedir ayuda, usted….	1	Lo ayudaría sin necesidad de enviarlo con profesional de salud
	2	Lo ayudaría, y además lo enviaría con un profesional de salud
	3	Solamente lo enviaría con un profesional de salud
	4	Consideraría que no requiere de ayuda
